# Supplementary material for: Synthetic Lethal Activity of Benzophenanthridine Alkaloids From Zanthoxylum coco Against BRCA1-Deficient Cancer Cells
Source: Front Pharmacol. 2020 Dec 3;11:593845. doi: 10.3389/fphar.2020.593845 (PMC7793782; doi:10.3389/fphar.2020.593845)
Supplement: Supplementary file 1 [file table1.xls]

## Sheet: Supp. Table 1
	Supplementary table 1. Native or naturalized plant species from Argentina screened to identify novel synthetic lethal
	interactions in HCT-116p21-/- BRCA1 deficient cells.
	#	Plant species	Family	Code	Voucher: acronym number	Coordinates of collection sites
	1	Lippia turbinata Griseb.a	Verbenaceae	1032	UCCOR206	31°35'08"S, 64°28'01"W
	2	Oplismenus hirtellus (L.) P. Beauv. ssp. Hirtellusa	Poaceae	1132	UCCOR444	31°26'30"S, 64°09'31"W
	3	Tipuana tipu (Benth.) Kuntzea	Fabaceae	1133	UCCOR479	31°29'09"S, 64°14'41"W
	3	Tipuana tipu (Benth.) Kuntzec	Fabaceae	1134	UCCOR479	31°29'09"S, 64°14'41"W
	4	Handroanthus heptaphyllus (Vell.) Mattosa	Bignoniaceae	1135	UCCOR502	31°26'31"S, 64°10'51"W
	5	Jacaranda mimosifolia D. Dona	Bignoniaceae	1137		31°26'40"S, 64°10'33"W
	6	Phacelia pinnatifida Griseb. ex Wedd.a	Hydrophyllaceae	1139	UCCOR446	31°03'40"S, 64°20'14"W
	7	Croton sp.a	Euphorbiaceae	1140	UCCOR448	31°03'40"S, 64°20'14"W
	8	Polystichum montevidense (Spreng.) Rosenst.a	Dryopteridaceae	1141	UCCOR450	31°03'40"S, 64°20'14"W
	9	Calceolaria parviflora Benth.a	Calceolariaceae	1142	UCCOR451	31°03'40"S, 64°20'14"W
	10	Echium plantagineum L.a	Boraginaceae	1143	UCCOR452	30°59'44"S, 64°27'05"W
	11	Escallonia cordobensis (Kuntze) Hosseusa	Escalloniaceae	1144	UCCOR459	31°36'34"S, 64°45'35"W
	12	Phlegmariurus saururus (Lam.) B. Øllg.a	Lycopodiaceae	1145	UCCOR458	31°32'02"S, 64°42'22"W
	13	Jasminum mesnyi Hancea	Oleaceae	1146	UCCOR533	31°27'26"S, 64°11'11"W
	14	Baccharis sp.a	Asteraceae	1147	UCCOR460	31°36'34"S, 64°45'35"W
	15	Athenaea fasciculata (Vell.) I.M.C. Rodrigues & Stehmanna	Solanaceae	2001	CORD00018111	26°54’53’’S, 54°13’27’’W
	16	Jaborosa integrifolia Lam.a	Solanaceae	2002	CORD00022932	29°13'22.2"S, 61°33'03.7"W
	17	Jaborosa leucotricha (Speg.) Hunz.a	Solanaceae	2003	CORD00022985	32°59'52.9"S, 69°08'08.6"W
	18	Jaborosa reflexa Phil.a	Solanaceae	2004	CORD00022126	37°57'60''S, 70°48'17''W
	19	Jaborosa sativa (Miers) Hunz. & Barbozaa	Solanaceae	2005	CORD00022185	26°10'56.7"S, 65°30'52.6"W
	20	Vassobia breviflora (Sendtn.) Hunz.a	Solanaceae	2007	CORD00053634	24°58'15.9"S, 65°35'36.4"W
	21	Nicandra physalodes (L.) Gaertn.a	Solanaceae	2009	CORD00053636	24°58'15.9"S, 65°35'36.4"W
	22	Jaborosa riojana Hunz. & Barbozaa	Solanaceae	2010	CORD00073692	28°27'21''S, 68°50'36''W
	23	Sclerophylax arnottii Miersa	Solanaceae	2012	CORD00030372	30°54'01''S, 66°12'59''W
	24	Sclerophylax caducifructus Di Fulvioa	Solanaceae	2013	CORD00011175	28°44'51''S, 68°14'10''W
	25	Exodeconus maritimus Raf.b	Solanaceae	2014	CORD00101746	8°02'41"S, 79°02'35"W
	26	Datura innoxia Mill.a	Solanaceae	2015	CORD00021910	31°14'32''S, 66°24'31''W
	27	Famatinanthus decussatus (Hieron.) Ariza & S.E. Freirea	Asteraceae	2016	CORD00050334	28°51'09''S, 67°41'07''W
	28	Jaborosa volckmanii (Phil.) Reichea	Solanaceae	2017	CORD00056359	38°54'07''S, 70°41'39''W
	29	Doniophyton anomalum (D. Don) Kurtza	Asteraceae	2018	CORD00056278	43°46'19''S, 69°39'45''W
	30	Maytenus chubutensis (Speg.) Lourteig, O'Donell & Sleumera	Celastraceae	2019	CORD00101754	40°22'13''S, 71°18'01''W
	31	Eriolarynx iochromoides (Hunz.) Hunz.a	Solanaceae	2020	CORD00053239	26°58'33"S, 65°39'38"W
	32	Stevia yaconensis Hieron. var. subeglandulosa Hieron.a	Asteraceae	2021	CORD00041098	28°12'05"S 65°51'17"W
	33	Grindelia chiloensis (Cornel.) Cabreraa	Asteraceae	2022	CORD00101752	42°46'45"S, 65°07'24"W
	34	Maytenus disticha (Hook. f.) Urb.a	Celastraceae	2023	CORD00013675	36°56'00''S, 71°25'00''W
	35	Maytenus spinosa (Griseb.) Lourteig & O'Donella	Celastraceae	2024	Novara 12285 (MCNS)	25°12'05"S, 65°29'14"W
	36	Maytenus vitis-idaea Griseb.a	Celastraceae	2025	CORD00048267	29°22'56''S, 65°12'05''W
	37	Zanthoxylum coco Gillies ex Hook. f. & Arn.d	Rutaceae	2026	CORD00055467	31°09'00'S, 64°18'00''W
	38	Prosopis ruscifolia Griseb.a	Fabaceae	2027	CORD00001106	28°57'58"S 63°32'37"W
	39	Solidago chilensis Meyena	Asteraceae	2028	CORD0009834	32°34'27"S, 64°19'31"W
	40	Salpichroa origanifolia (Lam.)Thell.a	Solanaceae	2029	CORD00029341	26°42'17''S, 65°47'56''W
	41	Dunalia brachyacantha Miersa	Solanaceae	2030	CORD00022043	31°36'28.5"S, 64°52'40"W
	42	Urolepis hecatantha (DC.) R.M.King & H.Rob.a	Asteraceae	2031	CORD00101750	25°57'03"S, 65°52'40"W
	43	Stevia achalensis Hieron.a	Asteraceae	2033	CORD00040412	31°34'33"S, 64°39'48"W
	44	Stevia satureiifolia Sch. Bip.a	Asteraceae	2034	CORD00040356	31°12'27"S, 64°29'48"W
	45	Mandevilla pentlandiana Woodsona	Apocynaceae	2035	CORD00043786	31°28'16"S, 64°32'14"W
	46	Lobelia hassleri Zahlbr.a	Lobeliaceae	2036	CORD00101748	26°54’53’’S, 54°13’27’’W
		Part of the plant used: aaerial parts, bwhole plant, cseeds, dfruits.
