# Supplementary material for: Synthetic Lethal Activity of Benzophenanthridine Alkaloids From Zanthoxylum coco Against BRCA1-Deficient Cancer Cells
Source: Front Pharmacol. 2020 Dec 3;11:593845. doi: 10.3389/fphar.2020.593845 (PMC7793782; doi:10.3389/fphar.2020.593845)
Supplement: Supplementary file 2 [file table2.xlsx]

## Sheet: Tabla S2
	Supplementary table 2. Screening results. Extracts are ordered based on the survival
	difference (Survival Dif.) followed by the fold of synthetic lethality (SL Fold) induction.
	Plate	Position	Sample	SL Fold	Survival Dif.	ug/ml
	3	E1	Olaparib	4.0567	45.9613	0.1
	3	B1	Olaparib	3.69272	43.7993	0.1
	3	F1	Olaparib	3.68063	43.2968	0.1
	3	D1	Olaparib	3.67245	42.6985	0.1
	1	H2	1143	0.502267	42.021	3.2
	3	G1	Olaparib	2.92315	41.2792	0.1
	3	B8	2026	0.702857	37.1901	20
	1	D12	1142	0.317152	36.4246	3.2
	1	H5	1146	0.292905	35.3863	3.2
	2	F1	Olaparib	3.34231	32.161	0.1
	1	E1	Olaparib	3.13476	31.7703	0.1
	1	F1	Olaparib	2.21924	30.4043	0.1
	3	C1	Olaparib	2.38216	29.0104	0.1
	1	H3	1144	0.264538	28.878	3.2
	1	H4	1145	0.237173	27.2338	3.2
	3	E2	2031	0.544002	25.5665	50
	3	H4	2033	0.305411	25.514	3.2
	3	F4	2033	0.305891	25.136	20
	1	H7	Control	0.195823	25.0492	0
	3	H1	Olaparib	2.54606	24.6666	0.1
	2	H5	2014	0.406614	23.8477	3.2
	3	H5	2034	0.28271	23.6509	3.2
	1	D1	Olaparib	2.61931	22.5229	0.1
	3	H2	2031	0.235975	22.2234	3.2
	1	G1	Olaparib	1.95792	22.1515	0.1
	1	C12	1142	0.231758	21.7534	8
	2	H7	Control	0.290321	20.461	0
	3	C11	2029	0.3576	19.7172	8
	1	D2	1132	0.131506	19.349	3.2
	1	H6	1147	1.31333	19.1345	3.2
	1	C1	Olaparib	2.33724	18.9922	0.1
	2	D1	Olaparib	1.95071	18.676	0.1
	2	G8	2016	0.179174	18.009	8
	2	H3	2012	0.388559	17.2886	3.2
	3	H8	2036	0.200685	17.1734	3.2
	3	D3	2022	0.240745	16.8701	3.2
	2	E1	Olaparib	1.89044	16.5549	0.1
	2	H12	2020	0.447656	16.3952	3.2
	1	F5	1146	0.129044	15.9081	20
	2	B1	Olaparib	2.30925	15.8408	0.1
	1	B12	1142	0.269986	15.3058	20
	3	B11	2029	0.290698	15.0837	20
	2	C1	Olaparib	2.13896	14.9843	0.1
	3	A1	Olaparib	2.84733	14.9269	0.1
	1	B10	1140	0.128022	14.7096	20
	2	E8	2016	0.427932	14.6058	50
	1	G3	1144	0.101956	14.3326	8
	3	G6	2035	1.91616	14.1254	8
	2	G1	Olaparib	1.93773	14.0467	0.1
	3	F5	2034	0.148619	13.9482	20
	3	H7	Control	0.157172	13.4331	0
	3	D12	2030	0.134749	13.0681	3.2
	2	D3	2002	0.159	12.9944	3.2
	1	D11	1141	0.100762	12.787	3.2
	3	H6	2035	1.88631	12.5754	3.2
	1	H1	Olaparib	2.3619	12.2742	0.1
	3	E4	2033	0.291599	12.2369	50
	2	H8	2016	0.1723	12.227	3.2
	3	C3	2022	0.271732	11.6617	8
	1	B1	Olaparib	1.57667	10.5744	0.1
	3	F6	2035	1.70681	10.5498	20
	3	E5	2034	0.110071	10.458	50
	2	H6	2015	0.152462	10.2892	3.2
	2	H11	2019	0.204039	9.99124	3.2
	1	D9	1139	0.119335	9.61821	3.2
	2	H1	Olaparib	2.54985	9.51878	0.1
	1	F4	1145	0.0747615	9.48259	20
	1	F3	1144	0.0810632	9.31461	20
	2	H10	2018	0.140794	9.2366	3.2
	1	C3	1133	0.0893205	9.08393	8
	3	F2	2031	0.0911305	8.85924	20
	2	G12	2020	0.111228	8.64556	8
	3	D10	2028	0.0846414	8.62001	3.2
	3	G2	2031	0.0618409	8.58343	8
	3	C4	2023	0.0842862	8.41577	8
	3	D7	Control	0.0913529	8.33786	0
	1	C11	1141	0.0646367	8.2054	8
	1	E6	1147	0.359988	8.11574	50
	1	D3	1133	0.0680505	7.53558	3.2
	3	D6	2025	0.0686927	6.74105	3.2
	3	E7	Control	0.0615486	6.45156	0
	1	B4	1134	0.108023	6.30466	20
	1	H8	1032	0.046438	6.3044	3.2
	2	D5	2004	0.0603447	6.22915	3.2
	2	G6	2015	0.0747467	6.13879	8
	2	H4	2013	0.0887121	6.11195	3.2
	3	E6	2035	0.57549	5.93872	50
	1	C10	1140	0.0420228	5.75448	8
	2	C5	2004	0.065616	5.6664	8
	2	G11	2019	0.0723932	5.63806	8
	1	D5	1135	0.0579367	5.52371	3.2
	1	D4	1134	0.0424075	5.41973	3.2
	3	G7	Control	0.0409785	5.06691	0
	1	G2	1143	0.0297414	5.01375	8
	2	A1	Olaparib	1.24759	5.01354	0.1
	1	A1	Olaparib	1.27033	4.85935	0.1
	2	G5	2014	0.0488742	4.80415	8
	1	G4	1145	0.0311786	4.50867	8
	1	E4	1145	0.0430273	4.4844	50
	1	C4	1134	0.0283608	4.38568	8
	3	A11	2029	0.358673	4.37495	50
	3	A2	2021	0.269505	4.31765	50
	1	D8	1137	0.024038	4.03944	3.2
	3	A5	2024	0.539357	3.94936	50
	2	F8	2016	0.0202158	3.54737	20
	1	G6	1147	0.687635	3.16382	8
	1	F7	Control	0.0230913	3.1272	0
	3	B12	2030	0.0321176	3.02327	20
	3	G4	2033	0.0164925	2.98961	8
	2	G4	2013	0.0280971	2.97776	8
	3	E8	2036	0.247385	2.93423	50
	3	A9	2027	0.578214	2.52239	50
	3	D5	2024	0.0177714	2.52144	3.2
	1	F6	1147	0.485848	2.50863	20
	3	F7	Control	0.0130228	2.38785	0
	2	G3	2012	0.0219732	1.97615	8
	3	D4	2023	0.00788628	1.82523	3.2
	3	A3	2022	0.392521	1.7069	50
	2	C12	2010	0.014572	1.6679	8
	3	A8	2026	0.164293	1.66365	50
	3	A12	2030	0.195626	1.66006	50
	3	C6	2025	0.00563054	1.64393	8
	1	A9	1139	0.50361	1.63873	50
	3	D8	2026	0.00568975	1.53154	3.2
	1	E2	1143	0.272262	1.49945	50
	3	A4	2023	0.210125	1.44456	50
	1	A12	1142	0.612769	1.40206	50
	3	A6	2025	0.190059	1.35842	50
	2	F7	Control	0.00476442	1.2059	0
	2	G10	2018	0.00693097	1.1928	8
	1	F2	1143	0.0113097	0.933536	20
	3	B4	2023	-0.000976501	0.903324	20
	3	D11	2029	-0.00202127	0.90185	3.2
	1	C2	1132	0.00705418	0.640102	8
	1	G5	1146	0.00521744	0.59295	8
	1	A3	1133	0.359439	0.550435	50
	3	B3	2022	0.0150222	0.528136	20
	2	B2	2001	0.160931	0.393821	20
	3	D9	2027	-0.00954693	0.347903	3.2
	1	A4	1134	0.139614	0.281423	50
	1	A5	1135	0.103359	0.246394	50
	1	A2	1132	0.117091	0.211026	50
	2	B7	Control	-0.00562342	0.183664	0
	3	C10	2028	-0.00575537	0.160183	8
	2	C9	2007	0.0464743	0.114724	8
	1	B9	1139	0.0806313	0.107107	20
	2	C2	2001	0.0684137	0.090209	8
	3	A7	Control	-0.0128143	0.0596933	0
	1	A8	1137	0.0305116	0.0583344	50
	2	A2	2001	0.000252506	0.0297246	50
	2	D12	2010	-0.00795546	-0.00355273	3.2
	2	A12	2010	-0.00847829	-0.0249353	50
	2	B9	2007	-0.030446	-0.0342003	20
	1	A11	1141	-0.0492776	-0.0881573	50
	2	A3	2002	-0.0573021	-0.162428	50
	1	B5	1135	-0.216506	-0.16459	20
	1	A10	1140	-0.0378956	-0.181675	50
	2	E12	2020	-0.0114205	-0.291368	50
	2	F4	2013	-0.0128886	-0.383698	20
	2	A9	2007	-0.240639	-0.568713	50
	1	D10	1140	-0.00301062	-0.689031	3.2
	1	E5	1146	-0.142637	-0.7849	50
	2	F3	2012	-0.0229696	-0.902911	20
	2	G7	Control	-0.0212333	-1.14157	0
	2	H9	2017	-0.0292346	-1.3526	3.2
	1	B11	1141	-0.0991336	-1.37687	20
	2	E6	2015	-0.147296	-1.57145	50
	1	C5	1135	-0.363218	-1.63603	8
	1	E7	Control	-0.01174	-1.77171	0
	2	E9	2017	-0.142368	-1.82096	50
	1	E8	1032	-0.0102723	-1.87035	50
	1	D7	Control	-0.0154348	-2.36704	0
	1	B7	Control	-0.0289379	-2.47635	0
	2	A6	2005	-0.757809	-2.58708	50
	2	A7	Control	-0.055484	-3.40603	0
	2	D6	2005	-0.0523861	-3.43175	3.2
	2	E7	Control	-0.0445098	-3.48788	0
	2	D11	2009	-0.05821	-3.71654	3.2
	2	F11	2019	-0.0618339	-3.93273	20
	2	A11	2009	-0.0762961	-4.44325	50
	1	G7	Control	-0.0330771	-4.62578	0
	1	B3	1133	-0.291449	-4.72269	20
	2	D4	2003	-0.0631445	-4.83737	3.2
	3	G8	2036	-0.0690629	-5.50587	8
	1	B2	1132	-0.283156	-5.66381	20
	3	A10	2028	-0.17265	-5.80604	50
	3	G5	2034	-0.0755187	-6.05311	8
	2	C7	Control	-0.0829662	-6.16195	0
	2	F12	2020	-0.0854898	-6.42098	20
	2	B11	2009	-0.0845165	-6.46803	20
	2	F6	2015	-0.289063	-6.51074	20
	3	B10	2028	-0.0905169	-7.00717	20
	3	C7	Control	-0.0709576	-7.12986	0
	2	E5	2014	-0.255472	-7.24716	50
	2	F10	2018	-0.104378	-7.43081	20
	1	A7	Control	-0.06412	-7.45409	0
	2	D7	Control	-0.0852687	-7.65309	0
	3	D2	2021	-0.100719	-7.98297	3.2
	2	B12	2010	-0.105767	-8.13528	20
	1	E3	1144	-0.354873	-8.64926	50
	1	B8	1137	-0.120578	-8.85024	20
	2	E3	2012	-0.54576	-9.27776	50
	3	C8	2026	-0.105726	-9.46016	8
	1	C7	Control	-0.0656046	-9.48141	0
	2	D9	2007	-0.645224	-10.3826	3.2
	2	E11	2019	-0.204904	-11.0247	50
	2	B5	2004	-0.153857	-12.4362	20
	1	C8	1137	-0.0694542	-12.7443	8
	2	C4	2003	-0.163948	-12.8525	8
	2	C3	2002	-0.177099	-12.9679	8
	1	F8	1032	-0.0875341	-13.5695	20
	2	A4	2003	-0.882982	-15.8354	50
	2	F9	2017	-0.766231	-15.8663	20
	2	E10	2018	-0.244803	-15.8838	50
	2	B4	2003	-0.214068	-15.8888	20
	3	C5	2024	-0.230411	-16.2664	8
	2	G9	2017	-0.204668	-16.384	8
	3	C12	2030	-0.231391	-16.4162	8
	3	C9	2027	-0.172931	-17.511	8
	2	C6	2005	-0.330144	-17.6779	8
	2	E4	2013	-0.467666	-18.85	50
	1	C9	1139	-0.24098	-19.0369	8
	2	C11	2009	-0.274047	-20.2404	8
	2	F5	2014	-0.275219	-20.7436	20
	3	B5	2024	-0.442334	-21.9497	20
	3	C2	2021	-0.220237	-22.424	8
	2	A5	2004	-0.86263	-23.3441	50
	2	B6	2005	-0.673807	-25.5677	20
	3	B2	2021	-0.24796	-25.8172	20
	2	D2	2001	-0.353803	-26.1797	3.2
	3	B7	Control	-0.280303	-28.6071	0
	2	B3	2002	-0.358335	-29.9313	20
	1	G8	1032	-0.185226	-33.0347	8
	3	F8	2036	-0.333185	-33.9627	20
	3	B9	2027	-0.343425	-39.0217	20
